# Supplementary material for: Vascular Disruptive Hydrogel Platform for Enhanced Chemotherapy and Anti-Angiogenesis through Alleviation of Immune Surveillance
Source: Pharmaceutics. 2022 Aug 28;14(9):1809. doi: 10.3390/pharmaceutics14091809 (PMC9505154; doi:10.3390/pharmaceutics14091809)
Supplement: Supplementary file 1 [file pharmaceutics-14-01809-s001.zip]

Archive with 1 entries (1 files):
- pharmaceutics-1821304-supplementary.pdf
